# Supplementary material for: Influence of Multi-Gene Allele Combinations on Grain Size of Rice and Development of a Regression Equation Model to Predict Grain Parameters
Source: Rice (N Y). 2015 Oct 30;8:33. doi: 10.1186/s12284-015-0066-1 (PMC4627975; doi:10.1186/s12284-015-0066-1)
Supplement: Additional file 1: — A list of germplasms. (XLSX 62 kb) [file 12284_2015_66_MOESM1_ESM.xlsx]

## Sheet: Sheet1
Supplementary Table 1. A list of germplasms
										Allelic variation of the selected genes
	Germplasm	Type	Origin		Grain length (mm)	Grain width (mm)	Grain length to width ratio	1000-grain weight (g)		GS3	GS5	GS6	GW2	qSW5/ GW5	GW8/ OsSPL16
1	DV86	aus	India		8.51776	3.25254	2.62035	29.44		B	Zhonghua 11	Type II/III	FAZ1	Kasalath	Basmati
2	DSCL	N/A	Vietnam		6.79342	3.52269	1.93124	26.9		C	Zhonghua 11	Type I	FAZ1	Nipponbare	Basmati
3	Jatiluhur	Indica	Indonesia		8.43151	2.91178	2.89731	25.16		B	Zhenshan 97	Type II/III	FAZ1	Indica II	HJX74
4	Ishikari	Temperate japonica	Japan		7.52912	3.4711	2.17041	29.68		C	Zhonghua 11	Type II/III	FAZ1	Nipponbare	Basmati
5	BINANS15	N/A	Bangladesh		8.34306	2.55992	3.26333	19.9		B	H94	Type II/III	FAZ1	Kasalath	HJX74
6	BINANS18	N/A	Bangladesh		7.21721	3.56746	2.02735	29.24		C	Zhonghua 11	Type I	FAZ1	Nipponbare	Basmati
7	BG90-2	Indica	Vietnam		9.32096	2.98104	3.13142	30.72		C	H94	Type II/III	FAZ1	Nipponbare	TN1
8	AVT01	Indica	Vietnam		9.45388	2.39056	3.95846	23.4		A	H94	Type I	FAZ1	Nipponbare	HJX74
9	Pratao	Tropical japonica	Brazil		10.1127	3.06263	3.30284	31.51		A	Zhonghua 11	Type I	FAZ1	Nipponbare	Basmati
10	ChiemChanh	Indica	Vietnam		8.78783	2.63001	3.34361	26.06		B	Zhenshan 97	Type II/III	FAZ1	Kasalath	HJX74
11	ChiemDo	N/A	Thailand		7.17604	3.36834	2.13131	25.58		C	Zhonghua 11	Type I	FAZ1	Nipponbare	Basmati
12	CarolinaGold	Tropical japonica	USA		9.12594	2.97846	3.06856	30.34		A	Zhonghua 11	Type II/III	FAZ1	Kasalath	Basmati
13	Cibodas	Indica	Indonesia		9.23206	3.20807	2.87922	22.42		A	H94	Type II/III	FAZ1	Indica II	TN1
14	Ciliwung	N/A	Indonesia		9.57799	2.54668	3.77809	26.56		A	Zhenshan 97	Type II/III	FAZ1	Indica II	HJX74
15	Cirata	Indica	Indonesia		8.78891	3.18884	2.75879	29.18		B	H94	Type II/III	FAZ1	Indica II	HJX74
16	Cisadane	Indica	Indonesia		9.55512	2.93221	3.26177	29.2		A	H94	Type II/III	FAZ1	Indica II	TN1
17	IR5	Indica	Bangladesh		8.06809	3.05522	2.64577	26.75		B	H94	Type I	FAZ1	Indica II	TN1
18	IR6 (P)	Indica	Pakistan		9.79956	2.49154	3.93514	26.17		A	H94	Type II/III	FAZ1	Kasalath	HJX74
19	IR36	Indica	Philippines		9.50961	2.4753	3.84767	24.49		B	H94	Type II/III	FAZ1	Kasalath	HJX74
20	IR20	Indica	Bangladesh		7.74696	2.69721	2.87796	19.63		B	H94	Type II/III	FAZ1	Kasalath	HJX74
21	IR66	Indica	Vietnam		10.0282	2.57506	3.89722	29.37		B	Zhenshan 97	Type II/III	FAZ1	Kasalath	HJX74
22	Yumidao	Indica	China		8.50678	3.26961	2.60648	28.78		B	H94	Type II/III	FAZ1	Indica II	Basmati
23	HR33	Indica	Philippines		8.45675	3.10108	2.73259	27.26		B	H94	Type II/III	FAZ1	Indica II	HJX74
24	Hokuriku130	Temperate japonica	Japan		9.83892	3.91986	2.51177	47.04		B	Zhonghua 11	Type I	WY3	Nipponbare	Basmati
25	Hitomebore	Temperate japonica	Japan		6.99102	3.45047	2.02896	26.79		C	Zhonghua 11	Type I	FAZ1	Nipponbare	Basmati
26	Kalimutu	N/A	Indonesia		9.78908	3.13131	3.12443	37.88		B	Zhonghua 11	Type I	FAZ1	Kasalath	Basmati
27	MT508-1	Indica	Vietnam		7.88751	2.92239	2.69928	27.95		B	H94	Type II/III	FAZ1	Indica II	TN1
28	Maros	Indica	Indonesia		9.60278	2.49931	3.84542	26.48		A	Zhenshan 97	Type II/III	FAZ1	Kasalath	HJX74
29	NepHoaVang	Temperate japonica	Vietnam		7.10206	3.66137	1.94137	27.92		C	Zhonghua 11	Type I	FAZ1	Nipponbare	Basmati
30	Memberamo	Indica	Indonesia		9.80536	2.55454	3.84375	29.14		B	H94	Type II/III	FAZ1	Kasalath	HJX74
31	Latisail	Indica	Bangladesh		8.13502	2.7735	2.93885	22.52		B	Zhonghua 11	Type II/III	FAZ1	Kasalath	Basmati
32	KS282	Indica	Pakistan		10.0901	2.65391	3.80548	29.95		B	H94	Type II/III	FAZ1	Kasalath	HJX74
33	HDB1	Indica	Vietnam		8.37966	3.03388	2.76399	30.03		B	H94	Type II/III	FAZ1	Indica II	HJX74
34	NepThom	Indica	Vietnam		7.95554	3.15032	2.52898	26.88		B	H94	Type II/III	FAZ1	Indica II	HJX74
35	T10	Indica	Vietnam		8.26176	2.39393	3.45544	20.31		B	H94	Type II/III	FAZ1	Kasalath	HJX74
36	TukadBalian	Indica	Indonesia		8.96167	2.36046	3.80094	20		B	H94	Type I	FAZ1	Kasalath	HJX74
37	PD211	N/A	Vietnam		8.00949	2.57815	3.10887	20.32		B	H94	Type I	FAZ1	Kasalath	HJX74
38	TKM6	Indica	India		8.59208	2.75034	3.12667	23.11		B	H94	Type II/III	FAZ1	Nipponbare	TN1
39	YABANI15	N/A	Egypt		7.19698	3.52534	2.0419	27.59		C	Zhonghua 11	Type I	FAZ1	Nipponbare	Basmati
40	Basmati370	Aromatic	Pakistan		9.22906	2.33456	3.96649	21.94		B	Zhonghua 11	Type II/III	FAZ1	Kasalath	Basmati
41	IR64 (P)	Indica	Philippines		9.86526	2.46732	4.00614	28.51		B	Zhenshan 97	Type II/III	FAZ1	Kasalath	TN1
42	Bengawan	Indica	Indonesia		10.2557	2.74256	3.74192	33.36		B	Zhonghua 11	Type II/III	FAZ1	Kasalath	HJX74
43	PUSUR	Indica	Pakistan		7.6469	2.21406	3.45387	15.7		C	Zhonghua 11	Type II/III	FAZ1	Kasalath	TN1
44	NOVELLIGIGANTE	Temperate japonica	Italy		8.78121	3.83612	2.29054	34.63		C	Zhonghua 11	Type I	FAZ1	Nipponbare	HJX74
45	IRRI28329	Indica	Pakistan		9.28047	2.87976	3.22891	27.47		C	H94	Type II/III	FAZ1	Kasalath	TN1
46	IRRI8211	N/A	Thailand		8.70076	3.94219	2.20822	32.71		A	H94	Type I	FAZ1	Nipponbare	Basmati
47	RD3	Indica	Thailand		8.93112	3.41239	2.62335	28.36		B	Zhonghua 11	Type II/III	FAZ1	Indica II	HJX74
48	VietnamJaraebyeo14	N/A	Vietnam		9.66068	2.54686	3.80459	26.87		A	Zhonghua 11	Type II/III	FAZ1	Kasalath	TN1
49	TupaBora4482	Indica	Pakistan		6.3886	3.1458	2.03134	24.1		C	Zhonghua 11	Type II/III	FAZ1	Nipponbare	Basmati
50	IRRI8282	Indica	Thailand		8.91791	3.98806	2.24039	32.81		A	Zhonghua 11	Type I	FAZ1	Nipponbare	Basmati
51	RosaMarchetti	Temperate japonica	Italy		8.89418	3.56902	2.49273	31.93		C	Zhonghua 11	Type I	FAZ1	Nipponbare	HJX74
52	TainanIku487	Temperate japonica	Taiwan		7.2371	3.31918	2.18059	25.53		C	Zhonghua 11	Type II/III	FAZ1	Nipponbare	Basmati
53	PahLeuod3	N/A	Thailand		8.02459	3.03898	2.64699	25.51		C	Zhonghua 11	Type I	FAZ1	Kasalath	Basmati
54	TIRISUFAID237	Indica	Pakistan		9.3977	2.63755	3.56686	25.53		C	Zhonghua 11	Type II/III	FAZ1	Kasalath	TN1
55	PakistainVar	Indica	Pakistan		7.10463	3.00324	2.36921	23.61		B	Zhonghua 11	Type II/III	FAZ1	Indica II	TN1
56	Kasalath	aus	Nepal		7.67553	2.69838	2.84575	19.74		B	Zhonghua 11	Type II/III	FAZ1	Kasalath	Basmati
57	TUPABORA4481	Indica	N/A		8.92146	2.63976	3.38212	20.2		C	Zhonghua 11	Type II/III	FAZ1	Kasalath	TN1
58	FIROOZ	Aromatic	Iran		9.96794	2.39982	4.1675	25.71		A	Zhonghua 11	Type II/III	FAZ1	Kasalath	Basmati
59	Davao	Tropical japonica	Philippines		9.08135	3.61037	2.51766	36.02		A	Zhonghua 11	Type I	FAZ1	Nipponbare	Basmati
60	Arias	Tropical japonica	Indonesia		7.73143	2.64879	2.92262	21.31		B	H94	Type I	FAZ1	Kasalath	Basmati
61	PadiKasalle	Tropical japonica	Indonesia		7.99511	3.2699	2.44898	29.83		B	Zhonghua 11	Type II/III	FAZ1	Indica II	Basmati
62	KD18	N/A	Vietnam		7.8509	2.56921	3.05593	20.97		B	Zhonghua 11	Type II/III	FAZ1	Kasalath	HJX74
63	Kibi	Temperate japonica	Japan		7.14184	3.50833	2.03727	27.48		C	Zhonghua 11	Type I	FAZ1	Nipponbare	Basmati
64	Kalamkati	aus	India		9.5958	2.59968	3.69413	29.31		C	H94	Type II/III	FAZ1	Kasalath	HJX74
65	Maxiangu	indica	China		8.42	3.48	2.43	23.68		C	Zhonghua 11	Type II/III	FAZ1	Nipponbare	Basmati
66	PatoDeGallinazoY5371	Temperate japonica	Australia		8.9916	2.99857	3.00803	30.28		B	Zhenshan 97	Type I	FAZ1	Indica II	Basmati
67	DOM-SOFID	Aromatic	Iran		9.74317	2.37756	4.10094	23.76		B	Zhonghua 11	Type II/III	FAZ1	Kasalath	Basmati
68	Taipei309	Temperate japonica	Taiwan		7.34956	3.57205	2.0583	27.17		C	Zhonghua 11	Type I	FAZ1	Nipponbare	Basmati
69	IRRI6950	Indica	Thailand		9.61316	3.29981	2.91959	32.74		B	Zhonghua 11	Type I	FAZ1	Kasalath	Basmati
70	TukadUnda	Indica	Indonesia		9.27486	2.45788	3.77749	25.55		B	Zhenshan 97	Type II/III	FAZ1	Kasalath	HJX74
71	ARC10352	Aromatic	India		7.83287	2.788	2.81604	23.28		B	H94	Type II/III	FAZ1	Kasalath	TN1
72	KhaoDawkMali105	Aromatic	Thailand		8.61516	2.77468	3.10937	26.11		B	H94	Type II/III	FAZ1	Kasalath	HJX74
73	Leah	Tropical japonica	USA		10.1391	2.68472	3.77883	30.05		B	Zhonghua 11	Type I	FAZ1	Kasalath	Basmati
74	VietnamJaraebyeo28	N/A	Vietnam		9.35733	2.41326	3.87938	24.2		B	H94	Type II/III	FAZ1	Kasalath	TN1
75	Dodo	Indica	Philippines		7.47421	3.16342	2.36613	24.26		B	Zhenshan 97	Type I	FAZ1	Indica II	TN1
76	China1039	Indica	China		8.41945	3.404	2.47666	27.66		B	Zhenshan 97	Type II/III	FAZ1	Indica II	HJX74
77	Cypress	Tropical japonica	USA		8.9792	2.55421	3.51521	23.78		B	Zhonghua 11	Type I	FAZ1	Nipponbare	Basmati
78	Della	Tropical japonica	USA		7.12339	3.41078	2.08983	26.25		C	Zhonghua 11	Type I	FAZ1	Nipponbare	Basmati
79	Giza178	Intermediate	Egypt		7.40889	2.61442	2.84088	19.77		C	H94	Type II/III	FAZ1	Indica II	TN1
80	T1	aus	India		9.73121	2.25218	4.34012	22.98		C	Zhonghua 11	Type II/III	FAZ1	Kasalath	TN1
81	Dular	aus	India		8.94391	2.80385	3.19174	26.79		C	Zhonghua 11	Type II/III	FAZ1	Kasalath	Basmati
82	Aus41	Indica	india		8.18	2.51	3.26	17.1		B	Zhonghua 11	Type II/III	FAZ1	Kasalath	TN1
83	Nagina22	Tropical japonica	India		7.17586	2.75894	2.6029	22.85		C	Zhonghua 11	Type II/III	FAZ1	Kasalath	HJX74
84	Jhona349	aus	India		9.49916	2.69759	3.52344	27.09		C	Zhonghua 11	Type II/III	FAZ1	Kasalath	TN1
85	Cheonggunbyeo	Temperate japonica	Korea		7.71779	3.46538	2.22893	30.05		C	Zhonghua 11	Type I	FAZ1	Nipponbare	Basmati
86	Maekdo	Temperate japonica	Korea		6.34552	3.42371	1.85455	23.47		C	Zhonghua 11	Type I	FAZ1	Nipponbare	Basmati
87	Bala	Indica	India		8.13906	3.47572	2.343	31.05		C	Zhonghua 11	Type II/III	FAZ1	Kasalath	Basmati
88	MooAnDo	Temperate japonica	Korea		6.15835	3.45733	1.78672	23.26		C	Zhonghua 11	Type I	FAZ1	Nipponbare	Basmati
89	Hongna	Temperate japonica	Japan		7.96527	3.33742	2.38832	27.36		B	Zhenshan 97	Type I	FAZ1	Nipponbare	Basmati
90	Hongnuo	Indica	China		7.74475	3.39661	2.28157	26.1		B	Zhenshan 97	Type I	FAZ1	Nipponbare	Basmati
91	Shai-Kuh	Indica	China		8.45777	2.9917	2.83787	27.42		B	Zhenshan 97	Type II/III	FAZ1	Nipponbare	HJX74
92	Hongmangnuo	Temperate japonica	China		6.77865	3.50374	1.93543	23.73		C	Zhonghua 11	Type I	FAZ1	Nipponbare	Basmati
93	AiChiaoHong	Indica	China		7.90585	3.00791	2.62903	25.04		B	Zhenshan 97	Type I	FAZ1	Indica II	HJX74
94	SigadisMilagrosa	Tropical japonica	Philippines		9.78683	2.59122	3.78277	26.97		B	H94	Type I	FAZ1	Kasalath	HJX74
95	Kun-Min-Tsieh-Hunan	Indica	China		7.88222	3.26298	2.41708	26.4		B	H94	Type I	FAZ1	Indica II	HJX74
96	Baru	Temperate japonica	Australia		9.28605	2.72103	3.42803	29.07		A	Zhonghua 11	Type I	FAZ1	Kasalath	Basmati
97	Bg367-7	Indica	Sri Lanka		7.88161	3.2908	2.39622	27.32		B	H94	Type II/III	FAZ1	Nipponbare	HJX74
98	IR1561-228-3-3	Indica	IRRI		8.23416	2.99677	2.74973	27.95		B	Zhenshan 97	Type II/III	FAZ1	Indica II	HJX74
99	Kinastano	Tropical japonica	Philippines		8.71239	2.96793	2.93716	29.55		A	Zhonghua 11	Type I	FAZ1	Kasalath	Basmati
100	Milyang23	Intermediate	Korea		8.32935	3.04407	2.73878	28.52		C	Zhonghua 11	Type I	FAZ1	Kasalath	HJX74
101	GZ5379-22-2	N/A	Egypt		7.84118	3.41865	2.29506	27.33		C	Zhonghua 11	Type I	FAZ1	Nipponbare	Basmati
102	DOMSOFID (ACC12880)	Aromatic	Iran		9.44121	2.31215	4.08548	22.65		A	Zhonghua 11	Type II/III	FAZ1	Nipponbare	Basmati
103	Jefferson	Tropical japonica	USA		9.38794	2.6997	3.47953	27.3		A	Zhonghua 11	Type I	FAZ1	Nipponbare	Basmati
104	Tainanxuan370	Temperate japonica	China		7.22522	3.39961	2.13132	26.18		C	Zhonghua 11	Type II/III	FAZ1	Nipponbare	Basmati
105	Handao3-1	Temperate japonica	China		8.05841	3.60518	2.23552	30.34		C	Zhonghua 11	Type II/III	FAZ1	Kasalath	Basmati
106	GuanYinTsan	Indica	China		7.91675	2.97407	2.6646	25.39		B	Zhonghua 11	Type II/III	FAZ1	Indica II	HJX74
107	GIZA176	Temperate japonica	Egypt		9.99178	2.36084	4.25126	20.77		A	H94	Type II/III	FAZ1	Kasalath	TN1
108	Feidongtangdao	Temperate japonica	China		7.48135	3.74007	2.00375	28.87		C	H94	Type I	FAZ1	Nipponbare	Basmati
109	IR4422-164-3-6	Indica	IRRI		9.42202	2.51733	3.75885	25.55		A	Zhonghua 11	Type I	FAZ1	Kasalath	HJX74
110	Luweidao	Temperate japonica	China		6.6221	3.35666	1.97213	23.15		C	Zhonghua 11	Type I	FAZ1	Nipponbare	Basmati
111	Xianggu	Temperate japonica	China		7.99057	2.82548	2.83203	22.67		C	Zhonghua 11	Type II/III	FAZ1	Kasalath	Basmati
112	DeeGeoWooGen	Indica	Taiwan		7.94297	3.19848	2.48532	26.55		B	Zhonghua 11	Type II/III	FAZ1	Indica II	TN1
113	Dharial	aus	India		7.77024	3.31085	2.35207	28.66		C	H94	Type I	FAZ1	Nipponbare	HJX74
114	NorthRose	Temperate japonica	USA		8.10892	3.22886	2.51373	26.16		C	H94	Type I	FAZ1	Kasalath	Basmati
115	ASD7	Indica	India		7.63208	3.10505	2.45979	24.8		B	Zhonghua 11	Type II/III	FAZ1	Indica II	HJX74
116	IR54	Indica	China		8.74424	2.60551	3.36316	23.72		A	H94	Type II/III	FAZ1	Kasalath	HJX74
117	Katy	Tropical japonica	USA		7.01036	2.7504	2.55007	17.08		C	Zhonghua 11	Type II/III	FAZ1	Kasalath	Basmati
118	olwaedu	Temperate japonica	Korea		7.33987	3.7261	1.97104	27.82		C	Zhonghua 11	Type I	FAZ1	Nipponbare	Basmati
119	46basmati217	Aromatic	N/A		7.61027	3.28383	2.31708	30.49		C	H94	Type II/III	FAZ1	Kasalath	Basmati
120	Mudgo	Indica	India		9.14583	2.47798	3.69504	19.44		B	Zhonghua 11	Type II/III	FAZ1	Kasalath	TN1
121	Sandadagido	Temperate japonica	Korea		7.10867	3.5894	1.98175	28.23		B	Zhonghua 11	Type I	FAZ1	Nipponbare	Basmati
122	RD25	Indica	Thailand		7.94198	3.12345	2.54567	22.52		B	Zhonghua 11	Type I	FAZ1	Nipponbare	Basmati
123	Nanjing11	Indica	China		8.60866	2.88618	2.98509	26.83		B	H94	Type II/III	FAZ1	Indica II	HJX74
124	Nipponbare	Temperate japonica	Japan		7.25301	3.45764	2.09882	26.07		B	Zhonghua 11	Type I	FAZ1	Nipponbare	Basmati
125	Tebonnet	Tropical japonica	USA		8.80624	2.44993	3.59959	23.48		B	Zhonghua 11	Type I	FAZ1	Kasalath	Basmati
126	Heinuo 1	Temperate japonica	China		7.76781	3.16036	2.45901	21.4		B	Zhonghua 11	Type I	FAZ1	Nipponbare	Basmati
127	CHINESE	Temperate japonica	China		8.18939	3.06568	2.67322	25.84		B	H94	Type II/III	FAZ1	Indica II	HJX74
128	KiangChouChiu	Temperate japonica	Nepal		8.22737	3.29806	2.49608	28.22		B	H94	Type II/III	FAZ1	Indica II	HJX74
129	FIROOZ (ACC39261)	Aromatic	Iran		9.63516	2.39059	4.03314	25.54		C	Zhonghua 11	Type II/III	FAZ1	Kasalath	Basmati
130	Jeokbakna	Temperate japonica	Korea		7.25034	3.48023	2.08453	24.11		C	Zhonghua 11	Type I	FAZ1	Nipponbare	Basmati
131	Tainung67	Temperate japonica	Taiwan		6.89473	3.54038	1.94819	26.46		C	Zhonghua 11	Type I	FAZ1	Nipponbare	Basmati
132	Handao	Indica	China		7.4406	3.5454	2.10081	24.46		C	Zhonghua 11	Type II/III	FAZ1	Nipponbare	Basmati
133	Xiaozhanjiangmidao	Temperate japonica	China		7.55345	3.71182	2.03595	28.24		C	Zhonghua 11	Type II/III	FAZ1	Nipponbare	Basmati
134	L202	Tropical japonica	N/A		7.80616	3.34411	2.33686	28.82		C	Zhonghua 11	Type I	FAZ1	Nipponbare	Basmati
135	IR4427-253-5-1	Indica	IRRI		8.2952	3.30384	2.51775	30.8		C	Zhonghua 11	Type I	FAZ1	Nipponbare	HJX74
136	IR2061-464-2-4-4-6	Indica	IRRI		7.52008	3.79449	1.98219	29.83		C	Zhonghua 11	Type I	FAZ1	Nipponbare	Basmati
137	Kunmingxiaobaigu	Indica	China		7.45115	3.40935	2.18583	22.75		C	Zhonghua 11	Type II/III	FAZ1	Nipponbare	Basmati
138	Lijiangxintuanheigu	Temperate japonica	China		7.28995	3.32669	2.19373	25.12		C	Zhonghua 11	Type II/III	FAZ1	Nipponbare	Basmati
139	Mars	Temperate japonica	USA		8.13137	2.95548	2.75381	24.21		C	Zhonghua 11	Type I	FAZ1	Kasalath	Basmati
140	IR64 (V)	Indica	Vietnam		9.74513	2.42918	4.01512	28.54		B	H94	Type II/III	FAZ1	Kasalath	HJX74
141	Eiko	Temperate japonica	N/A		6.47099	3.07225	2.10778	17.72		C	H94	Type I	FAZ1	Nipponbare	Basmati
142	Aichiasahi	Temperate japonica	Japan		7.48642	3.53053	2.12037	30.74		C	Zhonghua 11	Type I	FAZ1	Nipponbare	Basmati
143	PhocheonJangMangMebyeo	Temperate japonica	Korea		6.96476	3.49004	1.997	25.7		C	Zhonghua 11	Type I	FAZ1	Nipponbare	Basmati
144	IR10154-117-2-3-3-3	Indica	N/A		8.09007	2.84594	2.83977	21.54		B	H94	Type II/III	FAZ1	Indica II	TN1
145	HaoHaiHuan	Indica	China		9.96996	3.83018	2.60439	43.61		B	Zhonghua 11	Type I	FAZ1	Nipponbare	Basmati
146	IR8	Indica	Philippines		8.79593	3.18191	2.76581	28.71		B	H94	Type II/III	FAZ1	Indica II	HJX74
147	Vista	Tropical japonica	Nepal		8.2791	3.1785	2.60577	25.23		C	Zhonghua 11	Type I	FAZ1	Kasalath	Basmati
148	Azucena	Tropical japonica	Philippines		9.55635	2.73474	3.50588	32.04		B	Zhonghua 11	Type I	FAZ1	Kasalath	Basmati
149	CR584-11-1-6	Indica	Egypt		7.74206	3.3203	2.33392	28.39		B	H94	Type II/III	FAZ1	Indica II	HJX74
150	K438	Temperate japonica	N/A		8.84804	2.63511	3.35799	24.72		B	Zhonghua 11	Type II/III	FAZ1	Nipponbare	HJX74
151	Saturn	Tropical japonica	Brazil		8.25911	3.10334	2.66352	25.68		C	Zhonghua 11	Type I	FAZ1	Kasalath	Basmati
152	Koshihikari	Temperate japonica	Japan		7.41507	3.42772	2.16364	27.08		C	H94	Type I	FAZ1	Nipponbare	Basmati
153	Moroberekan	Tropical japonica	Nepal		9.44738	2.59107	3.64988	24.29		A	Zhonghua 11	Type I	FAZ1	Kasalath	Basmati
154	AusJhari	aus	Bangladesh		6.9148	2.72977	2.53504	16.28		B	Zhonghua 11	Type II/III	FAZ1	Kasalath	Basmati
155	O.rufipogon	Wild species	N/A		6.84443	3.54053	1.93394	27.42		B	Zhonghua 11	Type I	FAZ1	Nipponbare	Basmati
156	Pecos	Tropical japonica	USA		7.47136	3.10112	2.41033	25.97		C	Zhonghua 11	Type I	FAZ1	Kasalath	Basmati
157	LA110	Indica	N/A		8.25747	3.05748	2.70384	27.75		B	Zhonghua 11	Type II/III	FAZ1	Indica II	HJX74
158	Hwachong	Temperate japonica	Korea		8.06861	3.6995	2.18311	34.23		B	Zhonghua 11	Type I	FAZ1	Nipponbare	Basmati
159	IR9752-71-3-2	Indica	IRRI		9.25837	2.64569	3.50595	28.99		B	H94	Type II/III	FAZ1	Kasalath	HJX74
160	Fortuna	Tropical japonica	USA		9.07721	3.07747	2.94991	31.57		B	Zhonghua 11	Type I	FAZ1	Kasalath	Basmati
161	Chodongji	Temperate japonica	Korea		6.31086	3.36059	1.8801	25.46		C	Zhonghua 11	Type I	FAZ1	Nipponbare	Basmati
162	SabIni	Temperate japonica	Spain		8.45332	2.93934	2.87884	28.95		C	Zhonghua 11	Type I	FAZ1	Kasalath	HJX74
163	minghui63	Indica	China		7.43079	3.76559	1.97326	31.78		B	Zhonghua 11	Type I	FAZ1	Kasalath	Basmati
164	Giza181	indica	Egypt		9.56669	2.64697	3.62035	29.11		B	H94	Type II/III	FAZ1	Kasalath	HJX74
165	K333	Temperate japonica	India		10.053	2.85251	3.54047	31.19		B	H94	Type II/III	FAZ1	Indica II	HJX74
166	sukna	Temperate japonica	Korea		6.88012	3.64729	1.88615	23.82		C	Zhonghua 11	Type I	FAZ1	Nipponbare	Basmati
167	HanMaeum	Temperate japonica	Korea		8.27088	3.72807	2.22102	33.39		A	Zhonghua 11	Type I	FAZ1	Nipponbare	Basmati
168	Oro	Temperate japonica	Philippines		7.79863	3.20881	2.4405	27.77		B	H94	Type II/III	FAZ1	Kasalath	TN1
169	IR24	Indica	Philippines		9.20329	2.66644	3.45685	27.5		B	H94	Type II/III	FAZ1	Kasalath	HJX74
170	jodo	Temperate japonica	Korea		7.01613	3.37	2.08455	26.37		C	Zhonghua 11	Type I	FAZ1	Nipponbare	Basmati
171	Agostano	Temperate japonica	Italy		8.10964	3.15938	2.57176	25.11		C	Zhonghua 11	Type I	FAZ1	Kasalath	Basmati
172	Earlywateribune	Temperate japonica	Japan		6.09039	3.14566	1.93752	29.61		B	Zhonghua 11	Type I	FAZ1	Kasalath	Basmati
173	Hwangtojo	Temperate japonica	Korea		7.33212	3.39646	2.16104	27.48		C	Zhonghua 11	Type I	FAZ1	Nipponbare	Basmati
174	BL1	Temperate japonica	Korea		6.56754	3.53739	1.85879	26		C	Zhonghua 11	Type I	FAZ1	Nipponbare	Basmati
175	sunbonnet	Tropical japonica	USA		8.94187	2.65741	3.36698	25.84		B	Zhonghua 11	Type I	FAZ1	Kasalath	Basmati
176	ARC10177	aus	India		7.73313	3.2816	2.35671	25.89		B	Zhonghua 11	Type II/III	FAZ1	Indica II	TN1
177	ShinDongJin	Temperate japonica	Korea		8.1548	3.76085	2.16953	35.08		C	Zhonghua 11	Type I	FAZ1	Nipponbare	Basmati
178	Starbonnet	Tropical japonica	USA		7.66869	3.32024	2.31285	17.56		B	Zhonghua 11	Type I	FAZ1	Nipponbare	HJX74
179	IRAT144	Indica	Burkina Faso		10.8054	3.53744	3.05752	42.69		B	Zhonghua 11	Type I	FAZ1	Nipponbare	HJX74
180	Calmochi202	Temperate japonica	USA		7.72185	2.95477	2.61463	24.99		C	Zhonghua 11	Type II/III	FAZ1	Kasalath	HJX74
181	Tetep	Indica	Vietnam		8.05556	2.57335	3.1352	22.44		B	H94	Type II/III	FAZ1	Kasalath	HJX74
182	dearybbyeo1	Temperate japonica	Korea		7.95658	3.61381	2.20357	46.66		C	Zhonghua 11	Type I	WY3	Nipponbare	Basmati
183	Namil	Temperate japonica	Korea		9.23614	4.32395	2.13738	32.92		C	H94	Type I	FAZ1	Indica II	Basmati
184	Mojo	Temperate japonica	Korea		7.15478	3.50797	2.04045	25.87		C	Zhonghua 11	Type I	FAZ1	Nipponbare	Basmati
185	Hwachoeng (wx)	Indica	Korea		7.12456	3.34267	2.13292	23.06		C	Zhonghua 11	Type I	FAZ1	Nipponbare	Basmati
186	choochung	Temperate japonica	Japan		8.06823	3.16215	2.5518	28.85		C	Zhonghua 11	Type II/III	FAZ1	Nipponbare	TN1
187	Doulanzal	Indica	N/A		7.61359	3.16687	2.40817	25.95		C	H94	Type I	FAZ1	Nipponbare	Basmati
188	BhoriaAus	aus	Bangladesh		9.27544	3.23018	2.87283	32.15		B	Zhonghua 11	Type II/III	FAZ1	Kasalath	Basmati
189	Dongjin	Temperate japonica	Korea		8.04702	3.15991	2.5502	29.15		B	Zhonghua 11	Type I	FAZ1	Nipponbare	TN1
190	HanamajaTa	Indica	N/A		10.0684	3.09705	3.25342	33.92		B	Zhonghua 11	Type II/III	FAZ1	Kasalath	TN1
191	IR47686-6-2-2-1	Indica	PapuaNew Guinea		9.56168	3.50913	2.73026	38.41		B	Zhonghua 11	Type I	FAZ1	Kasalath	HJX74
192	Phudugey	aus	Bhutan		6.98124	3.06488	2.28038	20.78		B	Zhonghua 11	Type I	FAZ1	Indica II	Basmati
193	Douradoprecose	Indica	N/A		10.1544	3.14477	3.22812	37.11		B	Zhonghua 11	Type I	FAZ1	Kasalath	Basmati
194	Inbujido	Temperate japonica	Korea		8.00886	3.72762	2.14958	32.34		C	Zhonghua 11	Type II/III	FAZ1	Nipponbare	HJX74
195	Roma	Temperate japonica	Indonesia		9.69925	3.83931	2.52944	43.48		A	Zhonghua 11	Type I	FAZ1	Nipponbare	HJX74
196	MohTsiju	Indica	N/A		7.11784	3.56763	1.99438	25.1		C	Zhonghua 11	Type I	FAZ1	Nipponbare	Basmati
197	Ilmi	Temperate japonica	Korea		7.00365	3.34119	2.09809	26.46		C	Zhonghua 11	Type I	FAZ1	Nipponbare	Basmati
198	bonni	Indica	India		8.83834	3.21265	2.7518	31.73		B	H94	Type I	FAZ1	Indica II	TN1
199	Oochikara	Temperate japonica	Japan		8.92	4	2.23	51.91		A	Zhonghua 11	Type II/III	WY3	Nipponbare	Basmati
200	BJ1	aus	India		7.87087	2.98602	2.63577	26.5		B	Zhenshan 97	Type II/III	FAZ1	Kasalath	TN1
201	Lambayeque1	Aromatic	Peru		10.3898	2.45332	4.24608	28.48		A	Zhonghua 11	Type II/III	FAZ1	Kasalath	Basmati
202	Lemont	Tropical japonica	USA		8.96809	2.73144	3.2833	27.72		A	Zhonghua 11	Type II/III	FAZ1	Kasalath	Basmati
203	IR19759-21-2-2-2	Indica	N/A		8.44979	2.40889	3.50979	18.52		B	Zhenshan 97	Type II/III	FAZ1	Kasalath	TN1
204	BlackGora	aus	India		7.93599	3.18492	2.49451	28.4		C	Zhonghua 11	Type II/III	FAZ1	Kasalath	TN1
205	DV85	aus	Bangladesh		7.5493	2.99552	2.52531	22.92		B	Zhonghua 11	Type II/III	FAZ1	Kasalath	TN1
206	Ghati Kamma Nangarhar	aus	Afghanistan		8.00996	3.20779	2.49877	30.47		B	H94	Type I	FAZ1	Indica II	TN1
207	IR841	Indica	Pakistan		9.51877	2.40595	3.95964	23.48		C	Zhonghua 11	Type II/III	FAZ1	Kasalath	HJX74
208	GZ948-2-2-1	N/A	Egypt		6.87476	3.41388	2.01385	24.94		C	Zhonghua 11	Type II/III	FAZ1	Nipponbare	Basmati
209	weldpally	Indica	India		6.38751	2.50522	2.55057	14.49		B	H94	Type II/III	FAZ1	Indica II	TN1
210	Cisokan	Indica	Indonesia		8.26091	2.89609	2.85564	22.54		B	Zhonghua 11	Type II/III	FAZ1	Nipponbare	TN1
211	TaHungKu	Temperate japonica	China		8.37148	3.57371	2.34515	29.73		B	H94	Type I	FAZ1	Nipponbare	Basmati
212	IRRI253	Indica	Thailand		7.34768	2.96822	2.47663	22.41		B	H94	Type II/III	FAZ1	Indica II	HJX74
213	Sona	Indica	Bangladesh		8.97	2.28	3.94	19.53		A	H94	Type II/III	FAZ1	Kasalath	TN1
214	CH45	Traditional	China		9.35	3.33	2.81	28.3		B	H94	Type II/III	FAZ1	Indica II	HJX74
215	Zhenshan97	indica	China		8.79	3.5	2.51	25.4		B	H94	Type II/III	FAZ1	Indica II	HJX74

## Sheet: for PDF version
Table S1. A list of germplasms
										Allelic variation of the selected genes
	Germplasm	Type	Origin		Grain length (mm)	Grain width (mm)	Grain length to width ratio	1000-grain weight (g)		GS3	GS5	GS6	GW2	qSW5/ GW5	GW8/ OsSPL16
1	DV86	aus	India		8.51776	3.25254	2.62035	29.44		B	Zhonghua 11	Type II/III	FAZ1	Kasalath	Basmati
2	DSCL	N/A	Vietnam		6.79342	3.52269	1.93124	26.9		C	Zhonghua 11	Type I	FAZ1	Nipponbare	Basmati
3	Jatiluhur	Indica	Indonesia		8.43151	2.91178	2.89731	25.16		B	Zhenshan 97	Type II/III	FAZ1	Indica II	HJX74
4	Ishikari	Temperate japonica	Japan		7.52912	3.4711	2.17041	29.68		C	Zhonghua 11	Type II/III	FAZ1	Nipponbare	Basmati
5	BINANS15	N/A	Bangladesh		8.34306	2.55992	3.26333	19.9		B	H94	Type II/III	FAZ1	Kasalath	HJX74
6	BINANS18	N/A	Bangladesh		7.21721	3.56746	2.02735	29.24		C	Zhonghua 11	Type I	FAZ1	Nipponbare	Basmati
7	BG90-2	Indica	Vietnam		9.32096	2.98104	3.13142	30.72		C	H94	Type II/III	FAZ1	Nipponbare	TN1
8	AVT01	Indica	Vietnam		9.45388	2.39056	3.95846	23.4		A	H94	Type I	FAZ1	Nipponbare	HJX74
9	Pratao	Tropical japonica	Brazil		10.1127	3.06263	3.30284	31.51		A	Zhonghua 11	Type I	FAZ1	Nipponbare	Basmati
10	ChiemChanh	Indica	Vietnam		8.78783	2.63001	3.34361	26.06		B	Zhenshan 97	Type II/III	FAZ1	Kasalath	HJX74
11	ChiemDo	N/A	Thailand		7.17604	3.36834	2.13131	25.58		C	Zhonghua 11	Type I	FAZ1	Nipponbare	Basmati
12	CarolinaGold	Tropical japonica	USA		9.12594	2.97846	3.06856	30.34		A	Zhonghua 11	Type II/III	FAZ1	Kasalath	Basmati
13	Cibodas	Indica	Indonesia		9.23206	3.20807	2.87922	22.42		A	H94	Type II/III	FAZ1	Indica II	TN1
14	Ciliwung	N/A	Indonesia		9.57799	2.54668	3.77809	26.56		A	Zhenshan 97	Type II/III	FAZ1	Indica II	HJX74
15	Cirata	Indica	Indonesia		8.78891	3.18884	2.75879	29.18		B	H94	Type II/III	FAZ1	Indica II	HJX74
16	Cisadane	Indica	Indonesia		9.55512	2.93221	3.26177	29.2		A	H94	Type II/III	FAZ1	Indica II	TN1
17	IR5	Indica	Bangladesh		8.06809	3.05522	2.64577	26.75		B	H94	Type I	FAZ1	Indica II	TN1
18	IR6 (P)	Indica	Pakistan		9.79956	2.49154	3.93514	26.17		A	H94	Type II/III	FAZ1	Kasalath	HJX74
19	IR36	Indica	Philippines		9.50961	2.4753	3.84767	24.49		B	H94	Type II/III	FAZ1	Kasalath	HJX74
20	IR20	Indica	Bangladesh		7.74696	2.69721	2.87796	19.63		B	H94	Type II/III	FAZ1	Kasalath	HJX74
21	IR66	Indica	Vietnam		10.0282	2.57506	3.89722	29.37		B	Zhenshan 97	Type II/III	FAZ1	Kasalath	HJX74
22	Yumidao	Indica	China		8.50678	3.26961	2.60648	28.78		B	H94	Type II/III	FAZ1	Indica II	Basmati
23	HR33	Indica	Philippines		8.45675	3.10108	2.73259	27.26		B	H94	Type II/III	FAZ1	Indica II	HJX74
24	Hokuriku130	Temperate japonica	Japan		9.83892	3.91986	2.51177	47.04		B	Zhonghua 11	Type I	WY3	Nipponbare	Basmati
25	Hitomebore	Temperate japonica	Japan		6.99102	3.45047	2.02896	26.79		C	Zhonghua 11	Type I	FAZ1	Nipponbare	Basmati
26	Kalimutu	N/A	Indonesia		9.78908	3.13131	3.12443	37.88		B	Zhonghua 11	Type I	FAZ1	Kasalath	Basmati
27	MT508-1	Indica	Vietnam		7.88751	2.92239	2.69928	27.95		B	H94	Type II/III	FAZ1	Indica II	TN1
28	Maros	Indica	Indonesia		9.60278	2.49931	3.84542	26.48		A	Zhenshan 97	Type II/III	FAZ1	Kasalath	HJX74
29	NepHoaVang	Temperate japonica	Vietnam		7.10206	3.66137	1.94137	27.92		C	Zhonghua 11	Type I	FAZ1	Nipponbare	Basmati
30	Memberamo	Indica	Indonesia		9.80536	2.55454	3.84375	29.14		B	H94	Type II/III	FAZ1	Kasalath	HJX74
31	Latisail	Indica	Bangladesh		8.13502	2.7735	2.93885	22.52		B	Zhonghua 11	Type II/III	FAZ1	Kasalath	Basmati
32	KS282	Indica	Pakistan		10.0901	2.65391	3.80548	29.95		B	H94	Type II/III	FAZ1	Kasalath	HJX74
33	HDB1	Indica	Vietnam		8.37966	3.03388	2.76399	30.03		B	H94	Type II/III	FAZ1	Indica II	HJX74
34	NepThom	Indica	Vietnam		7.95554	3.15032	2.52898	26.88		B	H94	Type II/III	FAZ1	Indica II	HJX74
35	T10	Indica	Vietnam		8.26176	2.39393	3.45544	20.31		B	H94	Type II/III	FAZ1	Kasalath	HJX74
36	TukadBalian	Indica	Indonesia		8.96167	2.36046	3.80094	20		B	H94	Type I	FAZ1	Kasalath	HJX74
37	PD211	N/A	Vietnam		8.00949	2.57815	3.10887	20.32		B	H94	Type I	FAZ1	Kasalath	HJX74
38	TKM6	Indica	India		8.59208	2.75034	3.12667	23.11		B	H94	Type II/III	FAZ1	Nipponbare	TN1
39	YABANI15	N/A	Egypt		7.19698	3.52534	2.0419	27.59		C	Zhonghua 11	Type I	FAZ1	Nipponbare	Basmati
40	Basmati370	Aromatic	Pakistan		9.22906	2.33456	3.96649	21.94		B	Zhonghua 11	Type II/III	FAZ1	Kasalath	Basmati
41	IR64 (P)	Indica	Philippines		9.86526	2.46732	4.00614	28.51		B	Zhenshan 97	Type II/III	FAZ1	Kasalath	TN1
42	Bengawan	Indica	Indonesia		10.2557	2.74256	3.74192	33.36		B	Zhonghua 11	Type II/III	FAZ1	Kasalath	HJX74
43	PUSUR	Indica	Pakistan		7.6469	2.21406	3.45387	15.7		C	Zhonghua 11	Type II/III	FAZ1	Kasalath	TN1
44	NOVELLIGIGANTE	Temperate japonica	Italy		8.78121	3.83612	2.29054	34.63		C	Zhonghua 11	Type I	FAZ1	Nipponbare	HJX74
45	IRRI28329	Indica	Pakistan		9.28047	2.87976	3.22891	27.47		C	H94	Type II/III	FAZ1	Kasalath	TN1
46	IRRI8211	N/A	Thailand		8.70076	3.94219	2.20822	32.71		A	H94	Type I	FAZ1	Nipponbare	Basmati
47	RD3	Indica	Thailand		8.93112	3.41239	2.62335	28.36		B	Zhonghua 11	Type II/III	FAZ1	Indica II	HJX74
48	VietnamJaraebyeo14	N/A	Vietnam		9.66068	2.54686	3.80459	26.87		A	Zhonghua 11	Type II/III	FAZ1	Kasalath	TN1
49	TupaBora4482	Indica	Pakistan		6.3886	3.1458	2.03134	24.1		C	Zhonghua 11	Type II/III	FAZ1	Nipponbare	Basmati
50	IRRI8282	Indica	Thailand		8.91791	3.98806	2.24039	32.81		A	Zhonghua 11	Type I	FAZ1	Nipponbare	Basmati
51	RosaMarchetti	Temperate japonica	Italy		8.89418	3.56902	2.49273	31.93		C	Zhonghua 11	Type I	FAZ1	Nipponbare	HJX74
52	TainanIku487	Temperate japonica	Taiwan		7.2371	3.31918	2.18059	25.53		C	Zhonghua 11	Type II/III	FAZ1	Nipponbare	Basmati
53	PahLeuod3	N/A	Thailand		8.02459	3.03898	2.64699	25.51		C	Zhonghua 11	Type I	FAZ1	Kasalath	Basmati
54	TIRISUFAID237	Indica	Pakistan		9.3977	2.63755	3.56686	25.53		C	Zhonghua 11	Type II/III	FAZ1	Kasalath	TN1
55	PakistainVar	Indica	Pakistan		7.10463	3.00324	2.36921	23.61		B	Zhonghua 11	Type II/III	FAZ1	Indica II	TN1
56	Kasalath	aus	Nepal		7.67553	2.69838	2.84575	19.74		B	Zhonghua 11	Type II/III	FAZ1	Kasalath	Basmati
57	TUPABORA4481	Indica	N/A		8.92146	2.63976	3.38212	20.2		C	Zhonghua 11	Type II/III	FAZ1	Kasalath	TN1
58	FIROOZ	Aromatic	Iran		9.96794	2.39982	4.1675	25.71		A	Zhonghua 11	Type II/III	FAZ1	Kasalath	Basmati
59	Davao	Tropical japonica	Philippines		9.08135	3.61037	2.51766	36.02		A	Zhonghua 11	Type I	FAZ1	Nipponbare	Basmati
60	Arias	Tropical japonica	Indonesia		7.73143	2.64879	2.92262	21.31		B	H94	Type I	FAZ1	Kasalath	Basmati
61	PadiKasalle	Tropical japonica	Indonesia		7.99511	3.2699	2.44898	29.83		B	Zhonghua 11	Type II/III	FAZ1	Indica II	Basmati
62	KD18	N/A	Vietnam		7.8509	2.56921	3.05593	20.97		B	Zhonghua 11	Type II/III	FAZ1	Kasalath	HJX74
63	Kibi	Temperate japonica	Japan		7.14184	3.50833	2.03727	27.48		C	Zhonghua 11	Type I	FAZ1	Nipponbare	Basmati
64	Kalamkati	aus	India		9.5958	2.59968	3.69413	29.31		C	H94	Type II/III	FAZ1	Kasalath	HJX74
65	Maxiangu	indica	China		8.42	3.48	2.43	23.68		C	Zhonghua 11	Type II/III	FAZ1	Nipponbare	Basmati
66	PatoDeGallinazoY5371	Temperate japonica	Australia		8.9916	2.99857	3.00803	30.28		B	Zhenshan 97	Type I	FAZ1	Indica II	Basmati
67	DOM-SOFID	Aromatic	Iran		9.74317	2.37756	4.10094	23.76		B	Zhonghua 11	Type II/III	FAZ1	Kasalath	Basmati
68	Taipei309	Temperate japonica	Taiwan		7.34956	3.57205	2.0583	27.17		C	Zhonghua 11	Type I	FAZ1	Nipponbare	Basmati
69	IRRI6950	Indica	Thailand		9.61316	3.29981	2.91959	32.74		B	Zhonghua 11	Type I	FAZ1	Kasalath	Basmati
70	TukadUnda	Indica	Indonesia		9.27486	2.45788	3.77749	25.55		B	Zhenshan 97	Type II/III	FAZ1	Kasalath	HJX74
															(Continued)
71	ARC10352	Aromatic	India		7.83287	2.788	2.81604	23.28		B	H94	Type II/III	FAZ1	Kasalath	TN1
72	KhaoDawkMali105	Aromatic	Thailand		8.61516	2.77468	3.10937	26.11		B	H94	Type II/III	FAZ1	Kasalath	HJX74
73	Leah	Tropical japonica	USA		10.1391	2.68472	3.77883	30.05		B	Zhonghua 11	Type I	FAZ1	Kasalath	Basmati
74	VietnamJaraebyeo28	N/A	Vietnam		9.35733	2.41326	3.87938	24.2		B	H94	Type II/III	FAZ1	Kasalath	TN1
75	Dodo	Indica	Philippines		7.47421	3.16342	2.36613	24.26		B	Zhenshan 97	Type I	FAZ1	Indica II	TN1
76	China1039	Indica	China		8.41945	3.404	2.47666	27.66		B	Zhenshan 97	Type II/III	FAZ1	Indica II	HJX74
77	Cypress	Tropical japonica	USA		8.9792	2.55421	3.51521	23.78		B	Zhonghua 11	Type I	FAZ1	Nipponbare	Basmati
78	Della	Tropical japonica	USA		7.12339	3.41078	2.08983	26.25		C	Zhonghua 11	Type I	FAZ1	Nipponbare	Basmati
79	Giza178	Intermediate	Egypt		7.40889	2.61442	2.84088	19.77		C	H94	Type II/III	FAZ1	Indica II	TN1
80	T1	aus	India		9.73121	2.25218	4.34012	22.98		C	Zhonghua 11	Type II/III	FAZ1	Kasalath	TN1
81	Dular	aus	India		8.94391	2.80385	3.19174	26.79		C	Zhonghua 11	Type II/III	FAZ1	Kasalath	Basmati
82	Aus41	Indica	india		8.18	2.51	3.26	17.1		B	Zhonghua 11	Type II/III	FAZ1	Kasalath	TN1
83	Nagina22	Tropical japonica	India		7.17586	2.75894	2.6029	22.85		C	Zhonghua 11	Type II/III	FAZ1	Kasalath	HJX74
84	Jhona349	aus	India		9.49916	2.69759	3.52344	27.09		C	Zhonghua 11	Type II/III	FAZ1	Kasalath	TN1
85	Cheonggunbyeo	Temperate japonica	Korea		7.71779	3.46538	2.22893	30.05		C	Zhonghua 11	Type I	FAZ1	Nipponbare	Basmati
86	Maekdo	Temperate japonica	Korea		6.34552	3.42371	1.85455	23.47		C	Zhonghua 11	Type I	FAZ1	Nipponbare	Basmati
87	Bala	Indica	India		8.13906	3.47572	2.343	31.05		C	Zhonghua 11	Type II/III	FAZ1	Kasalath	Basmati
88	MooAnDo	Temperate japonica	Korea		6.15835	3.45733	1.78672	23.26		C	Zhonghua 11	Type I	FAZ1	Nipponbare	Basmati
89	Hongna	Temperate japonica	Japan		7.96527	3.33742	2.38832	27.36		B	Zhenshan 97	Type I	FAZ1	Nipponbare	Basmati
90	Hongnuo	Indica	China		7.74475	3.39661	2.28157	26.1		B	Zhenshan 97	Type I	FAZ1	Nipponbare	Basmati
91	Shai-Kuh	Indica	China		8.45777	2.9917	2.83787	27.42		B	Zhenshan 97	Type II/III	FAZ1	Nipponbare	HJX74
92	Hongmangnuo	Temperate japonica	China		6.77865	3.50374	1.93543	23.73		C	Zhonghua 11	Type I	FAZ1	Nipponbare	Basmati
93	AiChiaoHong	Indica	China		7.90585	3.00791	2.62903	25.04		B	Zhenshan 97	Type I	FAZ1	Indica II	HJX74
94	SigadisMilagrosa	Tropical japonica	Philippines		9.78683	2.59122	3.78277	26.97		B	H94	Type I	FAZ1	Kasalath	HJX74
95	Kun-Min-Tsieh-Hunan	Indica	China		7.88222	3.26298	2.41708	26.4		B	H94	Type I	FAZ1	Indica II	HJX74
96	Baru	Temperate japonica	Australia		9.28605	2.72103	3.42803	29.07		A	Zhonghua 11	Type I	FAZ1	Kasalath	Basmati
97	Bg367-7	Indica	Sri Lanka		7.88161	3.2908	2.39622	27.32		B	H94	Type II/III	FAZ1	Nipponbare	HJX74
98	IR1561-228-3-3	Indica	IRRI		8.23416	2.99677	2.74973	27.95		B	Zhenshan 97	Type II/III	FAZ1	Indica II	HJX74
99	Kinastano	Tropical japonica	Philippines		8.71239	2.96793	2.93716	29.55		A	Zhonghua 11	Type I	FAZ1	Kasalath	Basmati
100	Milyang23	Intermediate	Korea		8.32935	3.04407	2.73878	28.52		C	Zhonghua 11	Type I	FAZ1	Kasalath	HJX74
101	GZ5379-22-2	N/A	Egypt		7.84118	3.41865	2.29506	27.33		C	Zhonghua 11	Type I	FAZ1	Nipponbare	Basmati
102	DOMSOFID (ACC12880)	Aromatic	Iran		9.44121	2.31215	4.08548	22.65		A	Zhonghua 11	Type II/III	FAZ1	Nipponbare	Basmati
103	Jefferson	Tropical japonica	USA		9.38794	2.6997	3.47953	27.3		A	Zhonghua 11	Type I	FAZ1	Nipponbare	Basmati
104	Tainanxuan370	Temperate japonica	China		7.22522	3.39961	2.13132	26.18		C	Zhonghua 11	Type II/III	FAZ1	Nipponbare	Basmati
105	Handao3-1	Temperate japonica	China		8.05841	3.60518	2.23552	30.34		C	Zhonghua 11	Type II/III	FAZ1	Kasalath	Basmati
106	GuanYinTsan	Indica	China		7.91675	2.97407	2.6646	25.39		B	Zhonghua 11	Type II/III	FAZ1	Indica II	HJX74
107	GIZA176	Temperate japonica	Egypt		9.99178	2.36084	4.25126	20.77		A	H94	Type II/III	FAZ1	Kasalath	TN1
108	Feidongtangdao	Temperate japonica	China		7.48135	3.74007	2.00375	28.87		C	H94	Type I	FAZ1	Nipponbare	Basmati
109	IR4422-164-3-6	Indica	IRRI		9.42202	2.51733	3.75885	25.55		A	Zhonghua 11	Type I	FAZ1	Kasalath	HJX74
110	Luweidao	Temperate japonica	China		6.6221	3.35666	1.97213	23.15		C	Zhonghua 11	Type I	FAZ1	Nipponbare	Basmati
111	Xianggu	Temperate japonica	China		7.99057	2.82548	2.83203	22.67		C	Zhonghua 11	Type II/III	FAZ1	Kasalath	Basmati
112	DeeGeoWooGen	Indica	Taiwan		7.94297	3.19848	2.48532	26.55		B	Zhonghua 11	Type II/III	FAZ1	Indica II	TN1
113	Dharial	aus	India		7.77024	3.31085	2.35207	28.66		C	H94	Type I	FAZ1	Nipponbare	HJX74
114	NorthRose	Temperate japonica	USA		8.10892	3.22886	2.51373	26.16		C	H94	Type I	FAZ1	Kasalath	Basmati
115	ASD7	Indica	India		7.63208	3.10505	2.45979	24.8		B	Zhonghua 11	Type II/III	FAZ1	Indica II	HJX74
116	IR54	Indica	China		8.74424	2.60551	3.36316	23.72		A	H94	Type II/III	FAZ1	Kasalath	HJX74
117	Katy	Tropical japonica	USA		7.01036	2.7504	2.55007	17.08		C	Zhonghua 11	Type II/III	FAZ1	Kasalath	Basmati
118	olwaedu	Temperate japonica	Korea		7.33987	3.7261	1.97104	27.82		C	Zhonghua 11	Type I	FAZ1	Nipponbare	Basmati
119	46basmati217	Aromatic	N/A		7.61027	3.28383	2.31708	30.49		C	H94	Type II/III	FAZ1	Kasalath	Basmati
120	Mudgo	Indica	India		9.14583	2.47798	3.69504	19.44		B	Zhonghua 11	Type II/III	FAZ1	Kasalath	TN1
121	Sandadagido	Temperate japonica	Korea		7.10867	3.5894	1.98175	28.23		B	Zhonghua 11	Type I	FAZ1	Nipponbare	Basmati
122	RD25	Indica	Thailand		7.94198	3.12345	2.54567	22.52		B	Zhonghua 11	Type I	FAZ1	Nipponbare	Basmati
123	Nanjing11	Indica	China		8.60866	2.88618	2.98509	26.83		B	H94	Type II/III	FAZ1	Indica II	HJX74
124	Nipponbare	Temperate japonica	Japan		7.25301	3.45764	2.09882	26.07		B	Zhonghua 11	Type I	FAZ1	Nipponbare	Basmati
125	Tebonnet	Tropical japonica	USA		8.80624	2.44993	3.59959	23.48		B	Zhonghua 11	Type I	FAZ1	Kasalath	Basmati
126	Heinuo 1	Temperate japonica	China		7.76781	3.16036	2.45901	21.4		B	Zhonghua 11	Type I	FAZ1	Nipponbare	Basmati
127	CHINESE	Temperate japonica	China		8.18939	3.06568	2.67322	25.84		B	H94	Type II/III	FAZ1	Indica II	HJX74
128	KiangChouChiu	Temperate japonica	Nepal		8.22737	3.29806	2.49608	28.22		B	H94	Type II/III	FAZ1	Indica II	HJX74
129	FIROOZ (ACC39261)	Aromatic	Iran		9.63516	2.39059	4.03314	25.54		C	Zhonghua 11	Type II/III	FAZ1	Kasalath	Basmati
130	Jeokbakna	Temperate japonica	Korea		7.25034	3.48023	2.08453	24.11		C	Zhonghua 11	Type I	FAZ1	Nipponbare	Basmati
131	Tainung67	Temperate japonica	Taiwan		6.89473	3.54038	1.94819	26.46		C	Zhonghua 11	Type I	FAZ1	Nipponbare	Basmati
132	Handao	Indica	China		7.4406	3.5454	2.10081	24.46		C	Zhonghua 11	Type II/III	FAZ1	Nipponbare	Basmati
133	Xiaozhanjiangmidao	Temperate japonica	China		7.55345	3.71182	2.03595	28.24		C	Zhonghua 11	Type II/III	FAZ1	Nipponbare	Basmati
134	L202	Tropical japonica	N/A		7.80616	3.34411	2.33686	28.82		C	Zhonghua 11	Type I	FAZ1	Nipponbare	Basmati
135	IR4427-253-5-1	Indica	IRRI		8.2952	3.30384	2.51775	30.8		C	Zhonghua 11	Type I	FAZ1	Nipponbare	HJX74
136	IR2061-464-2-4-4-6	Indica	IRRI		7.52008	3.79449	1.98219	29.83		C	Zhonghua 11	Type I	FAZ1	Nipponbare	Basmati
137	Kunmingxiaobaigu	Indica	China		7.45115	3.40935	2.18583	22.75		C	Zhonghua 11	Type II/III	FAZ1	Nipponbare	Basmati
138	Lijiangxintuanheigu	Temperate japonica	China		7.28995	3.32669	2.19373	25.12		C	Zhonghua 11	Type II/III	FAZ1	Nipponbare	Basmati
139	Mars	Temperate japonica	USA		8.13137	2.95548	2.75381	24.21		C	Zhonghua 11	Type I	FAZ1	Kasalath	Basmati
140	IR64 (V)	Indica	Vietnam		9.74513	2.42918	4.01512	28.54		B	H94	Type II/III	FAZ1	Kasalath	HJX74
															(Continued)
141	Eiko	Temperate japonica	N/A		6.47099	3.07225	2.10778	17.72		C	H94	Type I	FAZ1	Nipponbare	Basmati
142	Aichiasahi	Temperate japonica	Japan		7.48642	3.53053	2.12037	30.74		C	Zhonghua 11	Type I	FAZ1	Nipponbare	Basmati
143	PhocheonJangMangMebyeo	Temperate japonica	Korea		6.96476	3.49004	1.997	25.7		C	Zhonghua 11	Type I	FAZ1	Nipponbare	Basmati
144	IR10154-117-2-3-3-3	Indica	N/A		8.09007	2.84594	2.83977	21.54		B	H94	Type II/III	FAZ1	Indica II	TN1
145	HaoHaiHuan	Indica	China		9.96996	3.83018	2.60439	43.61		B	Zhonghua 11	Type I	FAZ1	Nipponbare	Basmati
146	IR8	Indica	Philippines		8.79593	3.18191	2.76581	28.71		B	H94	Type II/III	FAZ1	Indica II	HJX74
147	Vista	Tropical japonica	Nepal		8.2791	3.1785	2.60577	25.23		C	Zhonghua 11	Type I	FAZ1	Kasalath	Basmati
148	Azucena	Tropical japonica	Philippines		9.55635	2.73474	3.50588	32.04		B	Zhonghua 11	Type I	FAZ1	Kasalath	Basmati
149	CR584-11-1-6	Indica	Egypt		7.74206	3.3203	2.33392	28.39		B	H94	Type II/III	FAZ1	Indica II	HJX74
150	K438	Temperate japonica	N/A		8.84804	2.63511	3.35799	24.72		B	Zhonghua 11	Type II/III	FAZ1	Nipponbare	HJX74
151	Saturn	Tropical japonica	Brazil		8.25911	3.10334	2.66352	25.68		C	Zhonghua 11	Type I	FAZ1	Kasalath	Basmati
152	Koshihikari	Temperate japonica	Japan		7.41507	3.42772	2.16364	27.08		C	H94	Type I	FAZ1	Nipponbare	Basmati
153	Moroberekan	Tropical japonica	Nepal		9.44738	2.59107	3.64988	24.29		A	Zhonghua 11	Type I	FAZ1	Kasalath	Basmati
154	AusJhari	aus	Bangladesh		6.9148	2.72977	2.53504	16.28		B	Zhonghua 11	Type II/III	FAZ1	Kasalath	Basmati
155	O.rufipogon	Wild species	N/A		6.84443	3.54053	1.93394	27.42		B	Zhonghua 11	Type I	FAZ1	Nipponbare	Basmati
156	Pecos	Tropical japonica	USA		7.47136	3.10112	2.41033	25.97		C	Zhonghua 11	Type I	FAZ1	Kasalath	Basmati
157	LA110	Indica	N/A		8.25747	3.05748	2.70384	27.75		B	Zhonghua 11	Type II/III	FAZ1	Indica II	HJX74
158	Hwachong	Temperate japonica	Korea		8.06861	3.6995	2.18311	34.23		B	Zhonghua 11	Type I	FAZ1	Nipponbare	Basmati
159	IR9752-71-3-2	Indica	IRRI		9.25837	2.64569	3.50595	28.99		B	H94	Type II/III	FAZ1	Kasalath	HJX74
160	Fortuna	Tropical japonica	USA		9.07721	3.07747	2.94991	31.57		B	Zhonghua 11	Type I	FAZ1	Kasalath	Basmati
161	Chodongji	Temperate japonica	Korea		6.31086	3.36059	1.8801	25.46		C	Zhonghua 11	Type I	FAZ1	Nipponbare	Basmati
162	SabIni	Temperate japonica	Spain		8.45332	2.93934	2.87884	28.95		C	Zhonghua 11	Type I	FAZ1	Kasalath	HJX74
163	minghui63	Indica	China		7.43079	3.76559	1.97326	31.78		B	Zhonghua 11	Type I	FAZ1	Kasalath	Basmati
164	Giza181	indica	Egypt		9.56669	2.64697	3.62035	29.11		B	H94	Type II/III	FAZ1	Kasalath	HJX74
165	K333	Temperate japonica	India		10.053	2.85251	3.54047	31.19		B	H94	Type II/III	FAZ1	Indica II	HJX74
166	sukna	Temperate japonica	Korea		6.88012	3.64729	1.88615	23.82		C	Zhonghua 11	Type I	FAZ1	Nipponbare	Basmati
167	HanMaeum	Temperate japonica	Korea		8.27088	3.72807	2.22102	33.39		A	Zhonghua 11	Type I	FAZ1	Nipponbare	Basmati
168	Oro	Temperate japonica	Philippines		7.79863	3.20881	2.4405	27.77		B	H94	Type II/III	FAZ1	Kasalath	TN1
169	IR24	Indica	Philippines		9.20329	2.66644	3.45685	27.5		B	H94	Type II/III	FAZ1	Kasalath	HJX74
170	jodo	Temperate japonica	Korea		7.01613	3.37	2.08455	26.37		C	Zhonghua 11	Type I	FAZ1	Nipponbare	Basmati
171	Agostano	Temperate japonica	Italy		8.10964	3.15938	2.57176	25.11		C	Zhonghua 11	Type I	FAZ1	Kasalath	Basmati
172	Earlywateribune	Temperate japonica	Japan		6.09039	3.14566	1.93752	29.61		B	Zhonghua 11	Type I	FAZ1	Kasalath	Basmati
173	Hwangtojo	Temperate japonica	Korea		7.33212	3.39646	2.16104	27.48		C	Zhonghua 11	Type I	FAZ1	Nipponbare	Basmati
174	BL1	Temperate japonica	Korea		6.56754	3.53739	1.85879	26		C	Zhonghua 11	Type I	FAZ1	Nipponbare	Basmati
175	sunbonnet	Tropical japonica	USA		8.94187	2.65741	3.36698	25.84		B	Zhonghua 11	Type I	FAZ1	Kasalath	Basmati
176	ARC10177	aus	India		7.73313	3.2816	2.35671	25.89		B	Zhonghua 11	Type II/III	FAZ1	Indica II	TN1
177	ShinDongJin	Temperate japonica	Korea		8.1548	3.76085	2.16953	35.08		C	Zhonghua 11	Type I	FAZ1	Nipponbare	Basmati
178	Starbonnet	Tropical japonica	USA		7.66869	3.32024	2.31285	17.56		B	Zhonghua 11	Type I	FAZ1	Nipponbare	HJX74
179	IRAT144	Indica	Burkina Faso		10.8054	3.53744	3.05752	42.69		B	Zhonghua 11	Type I	FAZ1	Nipponbare	HJX74
180	Calmochi202	Temperate japonica	USA		7.72185	2.95477	2.61463	24.99		C	Zhonghua 11	Type II/III	FAZ1	Kasalath	HJX74
181	Tetep	Indica	Vietnam		8.05556	2.57335	3.1352	22.44		B	H94	Type II/III	FAZ1	Kasalath	HJX74
182	dearybbyeo1	Temperate japonica	Korea		7.95658	3.61381	2.20357	46.66		C	Zhonghua 11	Type I	WY3	Nipponbare	Basmati
183	Namil	Temperate japonica	Korea		9.23614	4.32395	2.13738	32.92		C	H94	Type I	FAZ1	Indica II	Basmati
184	Mojo	Temperate japonica	Korea		7.15478	3.50797	2.04045	25.87		C	Zhonghua 11	Type I	FAZ1	Nipponbare	Basmati
185	Hwachoeng (wx)	Indica	Korea		7.12456	3.34267	2.13292	23.06		C	Zhonghua 11	Type I	FAZ1	Nipponbare	Basmati
186	choochung	Temperate japonica	Japan		8.06823	3.16215	2.5518	28.85		C	Zhonghua 11	Type II/III	FAZ1	Nipponbare	TN1
187	Doulanzal	Indica	N/A		7.61359	3.16687	2.40817	25.95		C	H94	Type I	FAZ1	Nipponbare	Basmati
188	BhoriaAus	aus	Bangladesh		9.27544	3.23018	2.87283	32.15		B	Zhonghua 11	Type II/III	FAZ1	Kasalath	Basmati
189	Dongjin	Temperate japonica	Korea		8.04702	3.15991	2.5502	29.15		B	Zhonghua 11	Type I	FAZ1	Nipponbare	TN1
190	HanamajaTa	Indica	N/A		10.0684	3.09705	3.25342	33.92		B	Zhonghua 11	Type II/III	FAZ1	Kasalath	TN1
191	IR47686-6-2-2-1	Indica	PapuaNew Guinea		9.56168	3.50913	2.73026	38.41		B	Zhonghua 11	Type I	FAZ1	Kasalath	HJX74
192	Phudugey	aus	Bhutan		6.98124	3.06488	2.28038	20.78		B	Zhonghua 11	Type I	FAZ1	Indica II	Basmati
193	Douradoprecose	Indica	N/A		10.1544	3.14477	3.22812	37.11		B	Zhonghua 11	Type I	FAZ1	Kasalath	Basmati
194	Inbujido	Temperate japonica	Korea		8.00886	3.72762	2.14958	32.34		C	Zhonghua 11	Type II/III	FAZ1	Nipponbare	HJX74
195	Roma	Temperate japonica	Indonesia		9.69925	3.83931	2.52944	43.48		A	Zhonghua 11	Type I	FAZ1	Nipponbare	HJX74
196	MohTsiju	Indica	N/A		7.11784	3.56763	1.99438	25.1		C	Zhonghua 11	Type I	FAZ1	Nipponbare	Basmati
197	Ilmi	Temperate japonica	Korea		7.00365	3.34119	2.09809	26.46		C	Zhonghua 11	Type I	FAZ1	Nipponbare	Basmati
198	bonni	Indica	India		8.83834	3.21265	2.7518	31.73		B	H94	Type I	FAZ1	Indica II	TN1
199	Oochikara	Temperate japonica	Japan		8.92	4	2.23	51.91		A	Zhonghua 11	Type II/III	WY3	Nipponbare	Basmati
200	BJ1	aus	India		7.87087	2.98602	2.63577	26.5		B	Zhenshan 97	Type II/III	FAZ1	Kasalath	TN1
201	Lambayeque1	Aromatic	Peru		10.3898	2.45332	4.24608	28.48		A	Zhonghua 11	Type II/III	FAZ1	Kasalath	Basmati
202	Lemont	Tropical japonica	USA		8.96809	2.73144	3.2833	27.72		A	Zhonghua 11	Type II/III	FAZ1	Kasalath	Basmati
203	IR19759-21-2-2-2	Indica	N/A		8.44979	2.40889	3.50979	18.52		B	Zhenshan 97	Type II/III	FAZ1	Kasalath	TN1
204	BlackGora	aus	India		7.93599	3.18492	2.49451	28.4		C	Zhonghua 11	Type II/III	FAZ1	Kasalath	TN1
205	DV85	aus	Bangladesh		7.5493	2.99552	2.52531	22.92		B	Zhonghua 11	Type II/III	FAZ1	Kasalath	TN1
206	Ghati Kamma Nangarhar	aus	Afghanistan		8.00996	3.20779	2.49877	30.47		B	H94	Type I	FAZ1	Indica II	TN1
207	IR841	Indica	Pakistan		9.51877	2.40595	3.95964	23.48		C	Zhonghua 11	Type II/III	FAZ1	Kasalath	HJX74
208	GZ948-2-2-1	N/A	Egypt		6.87476	3.41388	2.01385	24.94		C	Zhonghua 11	Type II/III	FAZ1	Nipponbare	Basmati
209	weldpally	Indica	India		6.38751	2.50522	2.55057	14.49		B	H94	Type II/III	FAZ1	Indica II	TN1
210	Cisokan	Indica	Indonesia		8.26091	2.89609	2.85564	22.54		B	Zhonghua 11	Type II/III	FAZ1	Nipponbare	TN1
211	TaHungKu	Temperate japonica	China		8.37148	3.57371	2.34515	29.73		B	H94	Type I	FAZ1	Nipponbare	Basmati
212	IRRI253	Indica	Thailand		7.34768	2.96822	2.47663	22.41		B	H94	Type II/III	FAZ1	Indica II	HJX74
213	Sona	Indica	Bangladesh		8.97	2.28	3.94	19.53		A	H94	Type II/III	FAZ1	Kasalath	TN1
214	CH45	Traditional	China		9.35	3.33	2.81	28.3		B	H94	Type II/III	FAZ1	Indica II	HJX74
215	Zhenshan97	indica	China		8.79	3.5	2.51	25.4		B	H94	Type II/III	FAZ1	Indica II	HJX74
