# Supplementary material for: Influence of Multi-Gene Allele Combinations on Grain Size of Rice and Development of a Regression Equation Model to Predict Grain Parameters
Source: Rice (N Y). 2015 Oct 30;8:33. doi: 10.1186/s12284-015-0066-1 (PMC4627975; doi:10.1186/s12284-015-0066-1)
Supplement: Additional file 2: — Relationships between grain size-related traits. (XLSX 8 kb) [file 12284_2015_66_MOESM2_ESM.xlsx]

## Sheet: Sheet1
Table S3. Relationship between grain size-related traits
	GW	LWR	KGW
GL	-0.451**	0.821**	0.336**
GW		-0.866**	0.487**
LWR			-0.132
Values indicate the Spearman correlation coefficients, **P < 0.0001
