# Supplementary material for: Influence of Multi-Gene Allele Combinations on Grain Size of Rice and Development of a Regression Equation Model to Predict Grain Parameters
Source: Rice (N Y). 2015 Oct 30;8:33. doi: 10.1186/s12284-015-0066-1 (PMC4627975; doi:10.1186/s12284-015-0066-1)
Supplement: Additional file 3: — Allele combination of genes showing significant associations with grain size-related traits. (XLSX 17 kb) [file 12284_2015_66_MOESM3_ESM.xlsx]

## Sheet: Sheet1
Table S4. Allele combination of genes showing significant associations with grain size-related traits
	Grain Length (mm)											Grain Width (mm)
	Group name		Germplasms	GS3	GS5	GS6		qSW5/ GW5	GW8/ OsSPL16	Means±SD		Group name		Germplasms	GS3	GS5	GS6	GW2	qSW5/ GW5	GW8/ OsSPL16	Means±SD
	A		9	Bb	Gb	Nb		Nc	Bb	8.20±1.15		A		8	Bb	Gb	Na	F	Na	Ba	3.37±0.41
	B		5	Aa	Gb	Nb		Nc	Bb	9.15±0.67		B		5	Ab	Gb	Na	F	Na	Ba	3.42±0.52
	C		33	Cc	Gb	Nb		Nc	Bb	7.13±0.46		C		32	Ca	Gb	Na	F	Na	Ba	3.50±0.12
	D		10	Bb	Gb	Nb		Ka	Bb	8.96±1.29		D		10	Bb	Gb	Na	F	Kc	Ba	3.01±0.38
	E		3	Aa	Gb	Nb		Ka	Bb	9.15±0.39		E		3	Ab	Gb	Na	F	Kc	Ba	2.76±0.19
	F		6	Cc	Gb	Nb		Ka	Bb	8.05±0.30		F		4	Ca	Hb	Na	F	Na	Ba	3.35±0.30
	G		4	Cc	Hab	Nb		Nc	Bb	7.25±0.52		G		3	Ca	Gb	Na	F	Na	Jb	3.57±0.27
	H		10	Cc	Gb	Oa		Nc	Bb	7.34±0.52		H		10	Ca	Gb	Ob	F	Na	Ba	3.42±0.15
	I		3	Cc	Gb	Nb		Nc	Ja	8.66±0.32		I		6	Ca	Gb	Na	F	Kc	Ba	3.09±0.08
	J		7	Bb	Gb	Oa		Ka	Bb	8.50±1.00		J		7	Bb	Gb	Ob	F	Kc	Ba	2.77±0.36
	K		4	Aa	Gb	Oa		Ka	Bb	9.61±0.68		K		4	Ab	Gb	Ob	F	Kc	Ba	2.64±0.27
	L		6	Cc	Gb	Oa		Ka	Bb	8.30±0.90		L		6	Ca	Gb	Ob	F	Kc	Ba	2.98±0.47
	M		3	Bb	Hab	Nb		Ka	Ja	8.92±0.89		M		3	Bb	Hb	Na	F	Kc	Jb	2.51±0.13
	N		3	Bb	Hab	Nb		Ib	Ta	8.31±0.46		N		3	Bb	Hb	Na	F	Ib	Tb	3.16±0.09
	O		4	Bb	Gb	Oa		Ka	Ta	8.74±1.10		O		4	Bb	Gb	Ob	F	Kc	Tb	2.77±0.32
	P		3	Bb	Gb	Oa		Ib	Ta	7.59±0.44		P		3	Bb	Gb	Ob	F	Ib	Tb	3.16±0.14
	Q		4	Bb	Gb	Oa		Ib	Ja	8.18±0.56		Q		4	Bb	Gb	Ob	F	Ib	Jb	3.14±0.19
	R		6	Cc	Gb	Oa		Ka	Ta	8.86±0.87		R		6	Ca	Gb	Ob	F	Kc	Tb	2.60±0.35
	S		3	Cc	Gb	Oa		Ka	Ja	8.14±1.23		S		3	Ca	Gb	Ob	F	Kc	Jb	2.71±0.28
	T		3	Bb	Hab	Oa		Ka	Ta	8.33±0.89		T		3	Bb	Hb	Ob	F	Kc	Tb	2.80±0.40
	U		12	Bb	Hab	Oa		Ka	Ja	9.02±0.78		U		12	Bb	Hb	Ob	F	Kc	Jb	2.59±0.11
	V		3	Bb	Hab	Oa		Ib	Ta	7.46±0.93		V		3	Bb	Hb	Ob	F	Ib	Tb	2.76±0.22
	W		13	Bb	Hab	Oa		Ib	Ja	8.51±0.69		W		13	Bb	Hb	Ob	F	Ib	Jb	3.14±0.19
	X		3	Bb	Sa	Oa		Ka	Ta	8.73±1.03		X		3	Bb	Sa	Ob	F	Kc	Tb	2.62±0.32
	Y		3	Bb	Sa	Oa		Ka	Ja	9.36±0.62		Y		3	Bb	Sa	Ob	F	Kc	Jb	2.55±0.09
	Z		3	Bb	Sa	Oa		Ib	Ja	8.36±0.11		Z		3	Bb	Sa	Ob	F	Ib	Jb	3.10±0.26
	Grain length to width ratio											1000-grain weight (g)
	Group name		Germplasms	GS3		GS6		qSW5/ GW5	GW8/ OsSPL16	Means±SD		Group name		Germplasms			GS6	GW2	qSW5/ GW5	GW8/ OsSPL16	Means±SD
	A		12	Bb		Nb		Nc	Bb	2.40±0.41		KA		52			Na	N	Na	Ba	27.41±4.12
	B		37	Cc		Nb		Nc	Bb	2.05±0.14		KB		8			Na	N	Na	Ja	31.64±8.84
	C		11	Bb		Nb		Ka	Bb	3.03±0.60		KC		21			Na	N	Kb	Ba	28.29±4.40
	D		6	Aa		Nb		Nc	Bb	2.66±0.58		KD		7			Na	N	Kb	Ja	26.96±6.22
	E		7	Cc		Nb		Ka	Bb	2.60±0.11		KE		3			Na	N	Iab	Ba	27.99±6.38
	F		10	Cc		Oa		Nc	Bb	2.15±0.12		KF		4			Na	N	Iab	Tb	28.30±3.43
	G		4	Cc		Nb		Nc	Ja	2.41±0.11		KG		11			Ob	N	Na	Ba	25.21±2.17
	H		7	Bb		Oa		Ka	Bb	3.13±0.64		KH		4			Ob	N	Na	Ja	27.95±3.18
	I		4	Bb		Nb		Ka	Ja	3.36±0.53		KI		4			Ob	N	Na	Tb	26.31±4.10
	J		3	Bb		Oa		Nc	Ja	2.86±0.48		KJ		18			Ob	N	Kb	Ba	25.67±4.84
	K		4	Bb		Nb		Ib	Ta	2.57±0.17		KK		24			Ob	N	Kb	Ja	25.77±3.62
	L		3	Aa		Nb		Ka	Bb	3.34±0.36		KL		20			Ob	N	Kb	Tb	23.83±4.62
	M		7	Cc		Oa		Ka	Bb	2.79±0.65		KM		21			Ob	N	Iab	Ja	27.25±1.98
	N		17	Bb		Oa		Ka	Ja	3.51±0.34		KN		9			Ob	N	Iab	Tb	23.49±4.57
	O		10	Bb		Oa		Ka	Ta	3.20±0.57
	P		20	Bb		Oa		Ib	Ja	2.70±0.26
	Q		6	Bb		Oa		Ib	Ta	2.55±0.19		a, b, and c were ranked by Duncan's test.
	R		4	Aa		Oa		Ka	Bb	3.69±0.60		The following characters represent each allele.
	S		4	Cc		Oa		Ka	Ja	3.22±0.71		A: A-allele type of GS3, B: B-allele type of GS3, and C: C-allele type of GS3.
	T		7	Cc		Oa		Ka	Ta	3.43±0.54		G: Zhonghua11 type of GS5, H: H94 type of GS5, and S: Zhenshan97 type of GS5.
	U		3	Aa		Oa		Ka	Ja	3.71±0.31		N: Type I of GS6 and O: Type II/III of GS6.
	V		3	Aa		Oa		Ka	Ta	4.00±0.23		F: FAZ I type of GW2 and W: WY3 type of GW2.
												K: Kasalath type of qSW5/GW5, I: Indica II type of qSW5/GW5, and N: Nipponbare type of qSW5/GW5.
												J: HJX74 type of GW8, B: Basmati type of GW8, and T: TN1 type of GW8.
