# Supplementary material for: Influence of Multi-Gene Allele Combinations on Grain Size of Rice and Development of a Regression Equation Model to Predict Grain Parameters
Source: Rice (N Y). 2015 Oct 30;8:33. doi: 10.1186/s12284-015-0066-1 (PMC4627975; doi:10.1186/s12284-015-0066-1)
Supplement: Additional file 4: — A single gene-specific allelic variation at GS3. (XLSX 11 kb) [file 12284_2015_66_MOESM4_ESM.xlsx]

## Sheet: Sheet1
Table S5. A gene-specific allelic variation at GS3
Gene name	Group name	Germplasms		GS3	GS5	GS6	qSW5/ GW5	GW8/ OsSPL16		Means±SD	P value
GS3	A	9		B	G	N	N	B		8.20±1.15	<0.0001**
	B	5		A	G	N	N	B		9.15±0.67
	C	33		C	G	N	N	B		7.13±0.46
	D	10		B	G	N	K	B		8.96±1.29	0.1722
	E	3		A	G	N	K	B		9.15±0.39
	F	6		C	G	N	K	B		8.05±0.30
	J	7		B	G	O	K	B		8.50±1.00	0.0745
	K	4		A	G	O	K	B		9.61±0.68
	L	6		C	G	O	K	B		8.30±0.90
Data represent mean±standard deviation; ANOVA test
The following characters represent each allele.
A: A-allele type of GS3, B: B-allele type of GS3, and C: C-allele type of GS3.
G: Zhonghua11 type of GS5.
N: Type I of GS6 and O: Type II/III of GS6.
K: Kasalath type of qSW5/GW5 and N: Nipponbare type of qSW5/GW5.
B: Basmati type of GW8.
