# Supplementary material for: Influence of Multi-Gene Allele Combinations on Grain Size of Rice and Development of a Regression Equation Model to Predict Grain Parameters
Source: Rice (N Y). 2015 Oct 30;8:33. doi: 10.1186/s12284-015-0066-1 (PMC4627975; doi:10.1186/s12284-015-0066-1)
Supplement: Additional file 5: — A list of germplasms for evaluation of the regression equation model. (XLSX 16 kb) [file 12284_2015_66_MOESM5_ESM.xlsx]

## Sheet: Sheet1
Table S6. A list of germplasms for evaluation of regression equation model
										Allelic variation of the selected genes
	Germplasm	Type	Origin		Grain length (mm)	Grain width (mm)	Grain length to width ratio	1000-grain weight (g)		GS3	GS5	GS6	GW2	qSW5/ GW5	GW8/ OsSPL16
1	FR 13A	aus	India		7.28242	3.18356	2.28866	24.0116		C	Zhonghua11	N/A	FAZ1	Nipponbare	TN1
2	DZ78	aus	USA		7.92076	3.88873	2.03779	31.0716		B	Zhonghua11	Type II/III	FAZ1	Indica II	Basmati
3	Bond	Indica	USA		9.76762	2.57306	3.79868	23.9756		A	Zhonghua11	Type I	FAZ1	Kasalath	Basmati
4	JC149	Indica	India		6.31924	3.39611	1.86213	16.2611		C	Zhonghua11	Type I	FAZ1	Indica II	Basmati
5	IR 72	Indica	Philippines		8.38496	2.75582	3.04295	22.195		B	H94	Type II/III	FAZ1	Kasalath	TN1
6	Balikwadang	Indica	Philippines		9.36909	4.12869	2.26895	39.9942		A	Zhonghua11	Type I	FAZ1	N/A	Basmati
7	GUYOD	Indica	Philippines		9.22271	4.35857	2.1173	42.0335		A	Zhonghua11	Type I	FAZ1	N/A	Basmati
8	KIANGAN	Indica	Philippines		9.4042	4.43029	2.12431	49.8418		A	Zhonghua11	Type I	FAZ1	N/A	Basmati
9	SALANAY(SABBOL)	Indica	Philippines		8.69144	4.3435	2.0025	37.4867		C	Zhonghua11	Type I	FAZ1	N/A	Basmati
10	BPI 76 (nonsensitive)	Indica	Philippines		10.4084	3.08365	3.37586	35.3433		A	Zhonghua11	Type I	FAZ1	Kasalath	Basmati
11	Basmati 375	Indica	Pakistan		9.06099	2.41973	3.7474	20.7045		A	Zhonghua11	Type II/III	FAZ1	Kasalath	HJX74
12	Kashmir Basmati	Indica	Pakistan		9.65539	2.46237	3.9265	24.3473		A	Zhonghua11	Type II/III	FAZ1	N/A	Basmati
13	Sada Boro	Indica	Bangladesh		7.77973	3.15745	2.46599	21.2866		C	Zhonghua11	Type II/III	FAZ1	Kasalath	TN1
14	Deshi Boro	Indica	Bangladesh		8.09065	3.36168	2.40733	28.3634		C	Zhonghua11	Type II/III	FAZ1	Kasalath	TN1
15	OM 4900	Indica	Vietnam		10.0432	2.86152	3.51448	27.4847		A	H94	Type II/III	FAZ1	Kasalath	TN1
16	CIBOGO	Indica	Indonesia		9.66244	2.74299	3.52409	26.6363		A	Zhenshan97	Type II/III	FAZ1	Kasalath	TN1
17	TN1	Indica	Taiwan		7.81261	3.32554	2.35231	26.3812		B	Zhenshan97	Type II/III	FAZ1	Indica II	HJX74
18	Nurien Bulu	Japonica	Indonesia		7.51288	3.52161	2.13407	26.1356		B	Zhonghua11	Type II/III	FAZ1	Indica II	Basmati
19	Tokyo shino mochi	Intermediate	Japan		8.8908	3.78262	2.35124	32.0164		C	Zhonghua11	Type II/III	N/A	Nipponbare	TN1
20	Tongil	Intermediate	South Korea		8.05128	3.59369	2.24269	29.2543		A	Zhenshan97	Type II/III	N/A	Indica II	TN1
21	Songjing6	Temperate japonica	China		8.12985	3.28369	2.48012	26.2705		C	Zhonghua11	Type I	FAZ1	Kasalath	Basmati
22	CAAWA/FORTUNA 6-103-15	Temperate japonica	Taiwan		9.0909	3.82234	2.37869	33.7849		A	Zhonghua11	Type I	FAZ1	Nipponbare	Basmati
23	Wuyujing 3	Temperate japonica	China		7.4254	3.80152	1.95434	30.78		C	Zhonghua11	Type I	FAZ1	Nipponbare	Basmati
24	Chuchung byeo	Temperate japonica	Japan		6.74769	3.51026	1.92343	26.2915		C	Zhonghua11	Type I	FAZ1	Nipponbare	Basmati
25	mooeungaeng 8 ho	Temperate japonica	China		7.7382	3.75189	2.0643	31.0595		C	Zhonghua11	Type I	FAZ1	Nipponbare	Basmati
26	Dasan	Temperate japonica	South Korea		8.52539	3.27072	2.60925	31.0244		C	H94	Type I	FAZ1	Indica II	TN1
27	Yukara	Temperate japonica	Japan		7.63083	3.55927	2.1451	29.2631		C	Zhonghua11	Type I	FAZ1	Nipponbare	Basmati
28	Dobong	Temperate japonica	South Korea		7.4428	3.51941	2.1165	26.3931		C	Zhonghua11	Type I	FAZ1	Nipponbare	Basmati
29	IRAT 13	Tropical japonica	Africa		10.0368	3.23405	3.11883	36.2012		A	Zhonghua11	Type II/III	FAZ1	Nipponbare	HJX74
30	Lady wright	Tropical japonica	USA		9.42778	3.20931	2.93793	30.7513		A	Zhonghua11	Type I	FAZ1	Kasalath	Basmati
31	NERICA7	Tropical japonica	Africa		8.39182	3.42409	2.45184	30.6467		A	Zhonghua11	Type I	FAZ1	Kasalath	Basmati
32	WAb56-104	Tropical japonica	Africa		10.0588	2.99784	3.35961	36.9842		A	Zhonghua11	Type I	FAZ1	Kasalath	Basmati
33	Malagkit Sinaguing	Tropical japonica	Philippines		10.4442	3.81588	2.73878	43.3406		A	Zhonghua11	Type I	FAZ1	Nipponbare	Basmati

## Sheet: Sheet2
24.0116	24.0116
31.0716	31.0716
23.9756	23.9756
16.2611	16.2611
22.195	22.195
39.9942	39.9942
42.0335	42.0335
49.8418	49.8418
37.4867	37.4867
35.3433	35.3433
20.7045	20.7045
24.3473	24.3473
21.2866	21.2866
28.3634	28.3634
27.4847	27.4847
26.6363	26.6363
26.3812	26.3812
26.1356	26.1356
32.0164	32.0164
29.2543	29.2543
26.2705	26.2705
33.7849	33.7849
30.78	30.78
26.2915	26.2915
31.0595	31.0595
31.0244	31.0244
29.2631	29.2631
26.3931	26.3931
36.2012	36.2012
30.7513	30.7513
30.6467	30.6467
36.9842	36.9842
43.3406	43.3406
