# Supplementary material for: Influence of Multi-Gene Allele Combinations on Grain Size of Rice and Development of a Regression Equation Model to Predict Grain Parameters
Source: Rice (N Y). 2015 Oct 30;8:33. doi: 10.1186/s12284-015-0066-1 (PMC4627975; doi:10.1186/s12284-015-0066-1)
Supplement: Additional file 7: — A list of primers. (XLSX 9 kb) [file 12284_2015_66_MOESM7_ESM.xlsx]

## Sheet: Sheet1
Table S2. A list of primers
Gene name		Marker Type	Restriction Enzyme	Prime name	Forward sequence (5` to 3`)	Reverse sequence (5` to 3`)
GS3		FNP	PstI	GS3-PstI	TATTTATTGGCTTGATTTCCTGTG	GCTGGTTTTTTACTTTCATTTGCC
GS5		dCAPS	TaqI	GS5-TaqI	GAGCAGCACTAGAGTTCG	CAGAATTATACTAAAGAC
		dCAPS	SalI	GS5-SalI	CAGCCTAACTACCTAAGTCGA	AGGATGGAAAGCGAAACTGA
GS6		InDel	-	indel-GS6	CTTCTTCCCTTCCCTTCCAC	TACTCTTGTTGCCTCACC
GW2		dCAPS	ScaI	GW2-ScaI	CTTAACCAATAAAGATGTCCATTCTGCAGT	TGCTGGCGCATCCTCATTTGTGCT
qSW5/GW5		InDel	-	N1212del	CGTCTTGCAACCAACGCCGATGTTATAC	GAGCGTGTGTAGGGAAGGAGCTGCATGA
GW8/ OsSPL16		InDel	-	indel-GW8	CCAAGAAAAGCGACACCAGT	GCATCTTGAGATCCCACTCC
		For sequencing	-	Seq-GW8	CCAAGAAAAGCGACACCAGT	GTCGACCGAGCACTCCTG
